# Supplementary material for: The current standing of autologous haematopoietic stem cell transplantation for the treatment of multiple sclerosis
Source: J Neurol. 2022 Apr 11;269(7):3937–58. doi: 10.1007/s00415-022-11063-5 (PMC8995166; doi:10.1007/s00415-022-11063-5)
Supplement: Supplementary file 1 — Supplementary file1 (XLSX 11 kb) [file 415_2022_11063_MOESM1_ESM.xlsx]

## Sheet: Conditioning
Low
Authors	Conditioning - total doses
Su et al	BEAM: carmustine 300 mg/m2, teniposide 600 mg/m2, cytarabine 800 mg/m2, melphalan 140 mg/m2.
Xu et al	BEAM: (etoposide, melphalan, carmustin and cytarabine) - details not identifiable
Intermediate lymphoablative
Authors	Conditioning - total doses
Burt et al.	CY 200 mg/kg + 250 mg MP + either 20 mg ALEM or 6 mg/kg rATG.
Dayama et al.	CY 200 mg/kg + rATG 4.5 mg/kg. Retuximab 550 mg/m2.
Curro et al.	CY 120 mg/kg + rATG 7.5 mg/kg.
Giedraitiene et al	CY 200 mg/kg + rATG 6.5 mg/kg.
Hamerschlak et al*	CY 200 mg/kg + rATG 4.5 mg/kg + methyprednisolone 2 mg/kg.
Cull et al	CY 200 mg/kg + rATG 4.5 mg/kg then 1.0 mg/kg + MP 125 mg.
Intermediate myeloablative
Authors	Conditioning - total doses
Moore et al.	BEAM: carmustine 300 mg/m2, etoposide 800 mg/m2, cytarabine 800 mg/m2, melphalan 140 mg/m2 + hATG 40 mg/kg
Saccardi et al	BEAM: carmustine 300 mg/m2, etoposide 800 mg/m2, cytarabine 800 mg/m2, melphalan 140 mg/m2 + rATG 10 mg/kg.
Nash et al.	BEAM: carmustine 300 mg/m2, etoposide 800 mg/m2, cytarabine 800 mg/m2, melphalan 140 mg/m2 + rATG 5mg/kg
Saiz et al	Carmustine 300 mg/m2 + ATG 15 mg/kg + CY 50 mg/kg
Kozák et al	BEAM: carmustine 300 mg/m2, etoposide 800 mg/m2, cytarabine 800 mg/m2, melphalan 100 mg/m2 (1 patient), 140 mg/m2 (all other patients).Three patients recieved ATG on days 1 and 2 following PBCs for 3 patients
Capello et al.	BEAM: carmustinne at day –7, cytarabine and etoposide from day –6 to day –3 and melphalan at day –2 + rATG
Hamerschlak et al*	BEAM: carmustine 300 mg/m2, etoposide 800 mg/m2, cytarabine 800 mg/m2, melphalan 140 mg/m2; hATG 45 mg/kg + with MP 2 mg/kg/day
Mancardi et al	BEAM: carmustine 300 mg/m2, etoposide 800 mg/m2, cytarabine 800 mg/m2, melphalan 140 mg/m2. IV cyclosporin.
Fassas et al	BEAM: carmustine 300 mg/m2, etoposide 800 mg/m2, cytarabine 800 mg/m2, melphalan 140 mg/m2.
Shevchenko et al	BEAM, i.e., low-intensity conditioning [31] was used. It included carmustine/lomustine 300 mg/m2 and melphalan 50–100 mg/m2 (BM) or carmustine/lomustine 300 mg/m2, etoposide 75–100 mg/m2, cytarabine 75–100 mg/m2 and melphalan 50–100 mg/m2 (mini BEAM- like). Sixty patients were conditioned with BM, others with mini BEAM-like + hATG 60 mg/kg
Reterospective and observational studies. LoE 2b
Low
Authors	Conditioning - total doses
Comini-Frota et al	cyclophosphamide (12 g)
Intermediate lymphoablative
Authors	Conditioning - total doses
Zhukovsy et al.	CY 200 mg/kg + rATG 6 mg/kg
Kvistad et al	CY 200 mg/kg + rATG 3.5 mg/kg
Burt et al.	CY 200 mg/kg + ALEM 20 mg (22 patients) or 6 mg/kg ATG (129 patients) + 5000 mg MP
Burt et al.	CY 200 mg/kg + ALEM (n = 26) or ATG 6.0 mg/kg + IVIG 800 mg (n = 46) or rituximab 1000 mg (n = 63)
Intermediate myeloablative
Authors	Conditioning - total doses
Casanova et al.	BEAM: carmustine 300 mg/m2, etoposide 800 mg/m2, cytarabine 800 mg/m2, melphalan 140 mg/m2 + ATG 7.5 mg/kg + prednisone 5 mg/kg (if sufficient neutrophil count)
Häußler et al	BEAM: carmustine 300 mg/m2, etoposide 800 mg/m2, cytarabine 800 mg/m2, melphalan 140 mg/m2 + ATG 7.5 mg/kg
Mancardi	BEAM: carmustine 300 mg/m2, etoposide 800 mg/m2, cytarabine 800 mg/m2, melphalan 140 mg/m2 + ATG 7.5 - 10 mg/kg
Krasulova et al.	BEAM: carmustine 300 mg/m2, etoposide 800 mg/m2, cytarabine 800 mg/m2, melphalan 140 mg/m2 + rATG 8 mg/kg
Mariottini et al	BEAM: carmustine 300 mg/m2, etoposide 800 mg/m2, cytarabine 800 mg/m2, melphalan 140 mg/m2 + ATG 7.5 mg/kg
Mariottini et al	BEAM: carmustine 300 mg/m2, etoposide 800 mg/m2, cytarabine 800 mg/m2, melphalan 140 mg/m2 + ATG
Randomised, controlled clinical trial. Level of evidence: 1b.
Authors	Conditioning - total doses
Intermediate lymphoablative
Burt et al.	Cyclophosphamide (200 mg/kg) and antithymocyte globulin (6 mg/kg)
Intermediate myeloablative
Mancardi et al.	BEAM: carmustine 300 mg/m2, etoposide 800 mg/m2, cytarabine 200 mg/m2, melphalan 140 mg/m2 + ATG 7.5 mg/kg
Non-randomised, controlled clinical trial. LoE: 2b
Authors	Conditioning - total doses
Intermediate myeloablative
Mariottini et al.	BEAM: carmustine 300 mg/m2, etoposide 800 mg/m2, cytarabine 800 mg/m2, melphalan 140 mg/m2 + rATG 7.5 mg/kg
Myeloablative. Non-randomised, uncontrolled clinical trial. LoE 2b.
Authors	Conditioning - total doses
Atkins et al	TBI + CY + ATG
Nash et al.	Bu + CY + ATG
Samjin et al	TBI + CY + ATG
Burt et al.	CY 120 mg + TBI 1200 cGy
Mixed conditioning regimens
Clinical trials
Authors
Ni et al	BEAM: carmustine 300 mg/m2, etoposide 800 mg/m2, cytarabine 800 mg/m2, melphalan 140 mg/m2 (20 cases). CY 120 mg/kg + TBI at 1000 cGy (1 case).
Fassas et al	BEAM (14), BEAM + ATG (40), CYC + ATG + other (10), CY + TBI + ATG (5), Bu + CY + ATG or other (15), fludarabine + ATG (1)
Fassas et al.	BEAM + ATG (15), BEAM + CD34 selection (10), busulfan 16 mg/kg (10)
Observational/Reterospective
Authors
Frau et al	BEAM (1), CY + ATG (7), Flu + Bu + CY (1)
Muraro et al.	CY + TBI + ATG (28), BU + CY + ATG (15), BU + ATG (10), BEAM + ATG (109), BEAM (40), CY + THIO (7), TLI + melphalan (5), carmustine + CY + ATG (18), CY + ATG (46), CY + FLUD (3)
Boffa et al	BEAM + ATG 7.5 mg/kg (74%), BEAM (4.8%), Fotemustine instead of carmustine (FEAM) (1.9%), CY 120 mg/kg + ATG 7.5 mg/kg (8.1%), CY 200 mg/kg + ATG 5 mg/kg (4.8%), THIO + CY (4.8%), carmustine + melphalan (0.5%), bortezomib + CY + dexamethasone + melphalan (0.5%)
Burman et al.	BEAM: BCNU 300 mg/m2, etoposide 800 mg/m2, cytosine-arabinoside 800 mg/m2, melphalan 140 mg/m2 + ATG 7.5 - 10 mg/kg. CY 200 mg/kg + ATG (n = 7).
Tolf et al	BEAM: carmustine 300 mg/m2, etoposide 800 mg/m2, cytarabine 800 mg/m2, melphalan 140 mg/m2 + ATG 10 mg/kg (n=9), CY 200 mg/kg + 6 mg/kg ATG (n=1)
Das et al	Bu + CY 200 mg/kg + rATG 6 mg/kg (n=?), BEAM + ATG 7.5 - 10 mg/kg (n=?), CY + ATG 6-7.5 mg/kg (n=?)
Nicholas et al.	CY (200 mg/kg) + rATG (7.5 mg/kg). One patient was conditioned with a carmustine/etoposide/cytarabine/melphalan regimen plus an equivalent dose of rATG.
*same study
